# Supplementary material for: Ion-Beam Synthesis of Gallium Oxide Nanocrystals in a SiO2/Si Dielectric Matrix
Source: Nanomaterials (Basel). 2022 May 27;12(11):1840. doi: 10.3390/nano12111840 (PMC9182438; doi:10.3390/nano12111840)
Supplement: Supplementary file 1 [file nanomaterials-12-01840-s001.zip]

Archive with 1 entries (1 files):
- nanomaterials-1720642-supplementary.pdf
